# Supplementary material for: The functional landscape of the human ubiquitinome
Source: bioRxiv. 2025 Oct 8:2025.10.08.681129. Preprint. [Version 1] doi: 10.1101/2025.10.08.681129 (PMC12632403; doi:10.1101/2025.10.08.681129)
Supplement: Supplement 10 [file media-10.xlsx]

## Sheet: All_Experiments_nonHs
Organism

## Sheet: Quantitative_Conditions
Treatment_Description
